# Supplementary material for: Effects of Sativex® Versus Placebo on Glucagon-like Peptide-1, Total Ghrelin, and Subjective Appetite in Older Adults with Poor Appetite: A Protocolized Secondary Analysis of a Double-Blind, Randomized, Placebo-Controlled Crossover Trial
Source: Nutrients. 2026 Jul 11;18(14):2274. doi: 10.3390/nu18142274 (PMC13414925; doi:10.3390/nu18142274)
Supplement: Supplementary file 1 [file nutrients-18-02274-s001.zip]

Archive with 1 entries (1 files):
- nutrients-4399549-supplementary.pdf
